# Supplementary material for: Prevalence of Genetic Variants Associated with Atrial Fibrillation Risk in the Asymptomatic Young Adult Population
Source: Medicina (Kaunas). 2025 May 15;61(5):900. doi: 10.3390/medicina61050900 (PMC12112815; doi:10.3390/medicina61050900)
Supplement: Supplementary file 1 [file medicina-61-00900-s001.zip]

Archive with 1 entries (1 files):
- medicina-3594605-supplementary.pdf
